# Supplementary material for: Efficacity and Safety of the Fluocinolone Acetonide Implant in Uveitic Macular Edema: A Real-Life Study from the French Uveitis Network
Source: J Pers Med. 2024 Feb 24;14(3):245. doi: 10.3390/jpm14030245 (PMC10971732; doi:10.3390/jpm14030245)
Supplement: Supplementary file 1 [file jpm-14-00245-s001.zip]

Archive with 1 entries (1 files):
- jpm-2864529-supplementary.pdf
